# Supplementary material for: Concurrent validity of an isokinetic lift test used for admission to the Swedish Armed Forces
Source: PLoS One. 2018 Nov 6;13(11):e0207054. doi: 10.1371/journal.pone.0207054 (PMC6219807; doi:10.1371/journal.pone.0207054)
Supplement: S1 Dataset — (XLSX) [file pone.0207054.s002.xlsx]

## Sheet: Study data
idnr	sex, 1=male, 2=female	age	height_m	weight_kg	bmi	IsoKai_peakforce_N	IsoKai_peakforce_kg	weight used in 5-10RM test	reps in 5-10RM test	rm_mayhew equation to calculate 1RM
1	2	24	1.652	60.1	22.0219	1053	107.376	60	9	77.1793
2	2	24	1.651	74.9	27.4782	1274	129.912	75	6	91.1047
3	1	31	1.74	86.4	28.5375	1644	167.641	110	9	141.495
4	1	26	1.825	91.6	27.5023	1674	170.7	100	10	130.934
5	1	56	1.793	85.7	26.6576	1209	123.284	85	10	111.294
6	1	34	1.758	71.8	23.232	1308	133.379	70	10	91.654
7	1	31	1.92	93	25.2279	1507	153.671	90	6	109.326
8	1	33	1.85	91.2	26.6472	1461	148.981	80	8	101.029
9	1	26	1.824	101	30.3579	1561	159.178	120	5	142.813
10	1	28	1.706	75	25.7693	1636	166.826	130	9	167.222
11	2	24	1.81	92.7	28.2958	1041	106.152	70	5	83.3075
12	1	54	1.695	77.7	27.0447	1357	138.375	75	9	96.4742
13	2	38	1.724	64.7	21.7686	1037	105.745	50	6	60.7364
14	1	33	1.803	88.8	27.3163	1905	194.256	110	10	144.028
15	1	37	1.735	73.9	24.5497	1213	123.692	70	4	81.5608
16	2	30	1.736	62.1	20.6059	1149	117.165	60	7	74.3394
17	2	36	1.718	74	25.0718	815	83.1069	50	5	59.5053
18	2	28	1.679	59.5	21.1065	945	96.3632	60	5	71.4064
19	2	55	1.627	68.2	25.7638	881	89.837	50	7	61.9495
20	2	29	1.634	62.7	23.4835	1147	116.961	65	6	78.9574
21	1	41	1.792	92.4	28.7737	1522	155.201	80	10	104.747
22	1	47	1.792	72.6	22.6079	1298	132.359	70	6	85.031
23	1	34	1.796	84.2	26.1035	2051	209.144	100	7	123.899
24	1	32	1.706	81.5	28.0027	1388	141.537	110	7	136.289
25	2	31	1.518	49.8	21.6115	866	88.3074	55	6	66.8101
26	2	30	1.678	65.4	23.227	973	99.2184	60	4	69.9093
27	2	48	1.653	61.2	22.3978	872	88.9193	40	5	47.6043
28	1	38	1.861	102.6	29.6247	1902	193.95	120	9	154.359
29	1	44	1.824	76.3	22.9337	1732	176.615	110	10	144.028
30	1	41	1.866	83.1	23.8659	1461	148.981	70	10	91.654
31	1	27	1.855	82.2	23.8882	1674	170.7	80	9	102.906
32	1	20	1.848	79.7	23.3375	1730	176.411	90	6	109.326
33	1	21	1.847	72.5	21.2522	1265	128.994	70	5	83.3075
34	1	59	1.761	87.9	28.3446	1229	125.323	65	7	80.5344
35	1	57	1.819	81.3	24.5711	1506	153.569	70	10	91.654
36	1	53	1.721	74.7	25.2208	1602	163.359	90	6	109.326
37	2	32	1.705	61.7	21.2244	874	89.1232	55	10	72.0139
38	2	39	1.682	73.7	26.0505	1112	113.392	55	5	65.4559
39	2	29	1.624	79.8	30.2573	1026	104.623	65	6	78.9574
40	2	26	1.745	76.2	25.0244	1373	140.007	90	6	109.326
41	1	57	1.877	87.6	24.8643	1280	130.524	80	7	99.1192
42	1	22	1.763	78.9	25.3847	1443	147.145	70	6	85.031
43	1	44	1.681	63.9	22.6134	1291	131.645	90	8	113.658
44	1	34	1.878	87.5	24.8094	1183	120.632	80	8	101.029
